# Supplementary material for: MendelVar: gene prioritization at GWAS loci using phenotypic enrichment of Mendelian disease genes
Source: Bioinformatics. 2021 Jan 16;37(1):1–8. doi: 10.1093/bioinformatics/btaa1096 (PMC8034535; doi:10.1093/bioinformatics/btaa1096)
Supplement: btaa1096_Supplementary_Data [file btaa1096_supplementary_data.zip]

Archive with 2 entries (2 files):
- MendelVar_supplementary_figs_tables.docx
- MendelVar_supplementary_methods.docx
